# Supplementary material for: Adaptation trajectories during adhesion and spreading affect future cell states
Source: Sci Rep. 2017 Sep 26;7:12308. doi: 10.1038/s41598-017-12467-4 (PMC5615062; doi:10.1038/s41598-017-12467-4)
Supplement: Supplementary file 8 — Supplementary Data File (Table S3) [file 41598_2017_12467_MOESM8_ESM.xlsx]

## Sheet: Blad1
GO_term	-LOG10(p value)
	cluster_1	cluster_2	cluster_3	cluster_4	cluster_5	cluster_6	cluster_7	cluster_8	cluster_9
cell_cycle_phase(3)&mitotic_cell_cycle_phase(4)	0	69.3265	0	0	0	0	0	0	0
biological_phase(2)	0	69.0618	0	0	0	0	0	0	0
M_phase(4)&mitotic_M_phase(5)	0	43.1598	0	0	0	0	0	0	0
mitotic_prometaphase(5)	0	38.1474	0	0	0	0	0	0	0
nuclear_chromosome_segregation(5)	0	31.2437	0	0	0	0	0	0	0
anaphase(4)&mitotic_anaphase(5)	0	28.5745	0	0	0	0	0	0	0
sister_chromatid_segregation(5)	0	25.648	0	0	0	0	0	0	0
mitotic_sister_chromatid_segregation(6)	0	25.5327	0	0	0	0	0	0	0
regulation_of_chromosome_segregation(4)	0	22.9386	0	0	0	0	0	0	0
DNA_strand_elongation_involved_in_DNA_replication(7)	0	21.7418	0	0	0	0	0	0	0
DNA_strand_elongation(6)	0	21.1063	0	0	0	0	0	0	0
regulation_of_mitotic_nuclear_division(6)	0	20.6554	0	0	0	0	0	0	0
negative_regulation_of_MAPK_cascade(6)	0	0	4.11367	0	0	0	0	0	0
negative_regulation_of_protein_serine_threonine_kinase_activity(8)	0	0	3.22938	0	0	0	0	0	0
glomerulus_vasculature_development(5)	0	0	0	6.29637	0	0	0	0	0
kidney_vasculature_development(5)&renal_system_vasculature_development(6)	0	0	0	6.29637	0	0	0	0	0
negative_regulation_of_sequence_specific_DNA_binding_transcription_factor_activity(5)	0	0	0	6.04607	0	0	0	0	0
glomerulus_development(4)	0	0	0	5.96259	0	0	0	0	0
negative_regulation_of_cell_activation(4)	0	0	0	4.47721	0	0	0	0	0
negative_regulation_of_NF_kappaB_transcription_factor_activity(6)	0	0	0	3.86476	0	0	0	0	0
nephron_development(4)	0	0	0	3.77824	0	0	0	0	0
negative_regulation_of_cell_adhesion(4)	0	0	0	3.62617	0	0	0	0	0
connective_tissue_development(5)	0	0	0	3.45337	0	3.60847	0	0	0
muscle_cell_proliferation(4)	0	0	0	0	4.13421	0	0	3.774	0
regulation_of_smooth_muscle_cell_proliferation(5)	0	0	0	0	4.08622	0	0	0	0
smooth_muscle_cell_proliferation(5)	0	0	0	0	4.08622	0	0	0	0
cellular_response_to_zinc_ion(6)	0	0	0	0	3.46662	0	0	0	0
negative_regulation_of_growth(3)	0	0	0	0	3.21668	0	0	0	0
extracellular_matrix_disassembly(5)	0	0	0	0	0	7.37794	0	0	0
heart_morphogenesis(5)	0	0	0	0	0	7.25215	0	0	0
regulation_of_cellular_response_to_growth_factor_stimulus(4)	0	0	0	0	0	5.70711	0	3.27899	0
cardiac_muscle_tissue_development(5)	0	0	0	0	0	5.38699	0	4.01488	0
collagen_metabolic_process(6)	0	0	0	0	0	5.02264	0	0	0
multicellular_organismal_macromolecule_metabolic_process(5)	0	0	0	0	0	4.97932	0	0	0
negative_regulation_of_cellular_response_to_growth_factor_stimulus(4)	0	0	0	0	0	4.97516	0	0	0
epithelial_tube_morphogenesis(5)	0	0	0	0	0	4.97278	0	3.27337	0
multicellular_organismal_metabolic_process(4)	0	0	0	0	0	4.83754	0	0	0
digestive_system_development(5)	0	0	0	0	0	4.63612	0	0	0
cartilage_development(5)	0	0	0	0	0	4.10651	0	0	0
regulation_of_transmembrane_receptor_protein_serine_threonine_kinase_signaling_pathway(5)	0	0	0	0	0	3.77278	0	0	0
sprouting_angiogenesis(5)	0	0	0	0	0	3.77278	0	0	0
kidney_epithelium_development(5)	0	0	0	0	0	3.61477	0	0	0
negative_regulation_of_cellular_component_movement(4)	0	0	0	0	0	3.60847	0	0	0
catenin_import_into_nucleus(6)	0	0	0	0	0	3.48358	0	0	0
collagen_catabolic_process(5)	0	0	0	0	0	3.28755	0	0	0
regulation_of_JNK_cascade(7)	0	0	0	0	0	3.28755	0	0	0
positive_regulation_of_protein_kinase_B_signaling(6)	0	0	0	0	0	3.24489	0	0	0
multicellular_organismal_catabolic_process(5)	0	0	0	0	0	3.1647	0	0	0
glial_cell_differentiation(6)	0	0	0	0	0	3.09139	0	0	0
regionalization(5)	0	0	0	0	0	0	3.62252	3.13169	0
circadian_rhythm(3)	0	0	0	0	0	0	3.62252	0	0
stem_cell_differentiation(6)	0	0	0	0	0	0	0	5.1468	0
in_utero_embryonic_development(7)	0	0	0	0	0	0	0	4.16001	0
regulation_of_organ_morphogenesis(5)	0	0	0	0	0	0	0	4.16001	0
cardiac_septum_morphogenesis(4)	0	0	0	0	0	0	0	3.774	0
ventricular_septum_morphogenesis(5)	0	0	0	0	0	0	0	3.36735	0
outflow_tract_morphogenesis(4)	0	0	0	0	0	0	0	3.32182	0
cardiac_septum_development(4)	0	0	0	0	0	0	0	3.27337	0
cardiac_chamber_development(4)	0	0	0	0	0	0	0	3.13169	0
mesenchymal_cell_differentiation(6)	0	0	0	0	0	0	0	3.13169	0
cellular_response_to_type_I_interferon(6)	0	0	0	0	0	0	0	0	11.3232
response_to_type_I_interferon(5)	0	0	0	0	0	0	0	0	11.3232
type_I_interferon_signaling_pathway(7)	0	0	0	0	0	0	0	0	11.3232
negative_regulation_of_multi_organism_process(3)	0	0	0	0	0	0	0	0	7.51615
negative_regulation_of_viral_life_cycle(5)	0	0	0	0	0	0	0	0	7.46919
negative_regulation_of_viral_process(4)	0	0	0	0	0	0	0	0	7.44618
viral_genome_replication(5)	0	0	0	0	0	0	0	0	7.35024
negative_regulation_of_viral_genome_replication(6)	0	0	0	0	0	0	0	0	7.09533
regulation_of_viral_genome_replication(6)	0	0	0	0	0	0	0	0	6.13994
regulation_of_type_I_interferon_production(5)	0	0	0	0	0	0	0	0	3.21118
type_I_interferon_production(5)	0	0	0	0	0	0	0	0	3.21118
